# Supplementary material for: TerrANTALife 1.0 Biodiversity data checklist of known Antarctic terrestrial and freshwater life forms
Source: Biodivers Data J. 2024 Feb 1;12:e106199. doi: 10.3897/BDJ.12.e106199 (PMC10853879; doi:10.3897/BDJ.12.e106199)
Supplement: Supplementary material 1 — Bibliographic search queries in Web of Science on Antarctic biodiversity findings [file bdj-12-e106199-s001.txt]

Higher taxon	Cladistic group	Backbone used to have a first catalogue of species	Queries in Web of Science made to complement species list
Animalia	Vertebrata	Wauchope H, Shaw J, Terauds A (2019) A snapshot of biodiversity protection in Antarctica. Nature Communications 10 (1). https://doi.org/10.1038/s41467-019-08915-6	Aves OR Penguin* OR Seabird* AND Antarctic* / Seal* OR Pinniped* AND Antarctic*
Animalia	Arthropoda	Wauchope H, Shaw J, Terauds A (2019) A snapshot of biodiversity protection in Antarctica. Nature Communications 10 (1). https://doi.org/10.1038/s41467-019-08915-6	Insect* OR Hexapod* AND Antarctic* | Collembol* OR Springtail* AND Antarctic* | Acari* OR Mite* AND Antarctic* | Ostracod* AND Anostrac* Antarctic*
Animalia	Nematoda	Wauchope H, Shaw J, Terauds A (2019) A snapshot of biodiversity protection in Antarctica. Nature Communications 10 (1). https://doi.org/10.1038/s41467-019-08915-6	Nematod* AND Antarctic*
Animalia	Rotifera	Garlasché G, Karimullah K, Iakovenko N, Velasco-Castrillón A, Janko K, Guidetti R, Rebecchi L, Cecchetto M, Schiaparelli S, Jersabek C, De Smet W, Fontaneto D (2019) A data set on the distribution of Rotifera in Antarctica. Biogeographia – The Journal of Integrative Biogeography 35
Animalia	Tardigrada	Vecchi M, Cesari M, Bertolani R, Jönsson KI, Rebecchi L, Guidetti R (2016) Integrative systematic studies on tardigrades from Antarctica identify new genera and new species within Macrobiotoidea and Echiniscoidea. Invertebrate Systematics 30 (4): 303‑322. https://doi.org/10.1071/IS15033	Tardigrad* AND Antarctic*
Animalia	Acanthocephala	Barbosa A, Palacios MJ (2009) Health of Antarctic birds: a review of their parasites, pathogens and diseases. Polar Biology 32 (8). https://doi.org/10.1007/s00300-009-0640-3	Platyhelminth* OR Acanthocephal* AND Antarctic*
Animalia	Platyhelminthes	Barbosa A, Palacios MJ (2009) Health of Antarctic birds: a review of their parasites, pathogens and diseases. Polar Biology 32 (8). https://doi.org/10.1007/s00300-009-0640-3	Platyhelminth* OR Acanthocephal* AND Antarctic*
Plantae	Magnoliophyta	Wauchope H, Shaw J, Terauds A (2019) A snapshot of biodiversity protection in Antarctica. Nature Communications 10 (1). https://doi.org/10.1038/s41467-019-08915-6	Vascular* AND Antarctic*
Plantae	Bryophyta	Ochyra R, Smith RIL, Bednarek-Ochyra H (2008) The illustrated moss flora of Antarctica. Cambridge University Press [ISBN 978-0-521-81402-7]	Bryophyta OR moss* AND Antarctic*
Plantae	Marchantiophyta	Bednarek-Ochyra H, Váňa J, Ochyra R, Lewis Smith RI (2000) The liverwort flora of Antarctica. Institute of Botany, Polish Academy of Sciences [ISBN 9788385444749]	Liverwort* OR Hepatophy* AND Antarctic*
Plantae	Chlorophyta	Wauchope H, Shaw J, Terauds A (2019) A snapshot of biodiversity protection in Antarctica. Nature Communications 10 (1). https://doi.org/10.1038/s41467-019-08915-6	Alga* AND Antarctic*
Fungi	Lichenic	Øvstedal DO, Lewis Smith RI (2001) Lichens of Antarctica and South Georgia. A guide to their identification and ecology. Cambridge University Press, 441 pp. [ISBN 0-521-66241-9]	Lichen* OR Fung* AND Antarctic*
Fungi	Non-lichenic	Bridge P, Spooner BM, Roberts P (2010) List of non-lichenized fungi from the Antarctic region. https://data.bas.ac.uk/full-record.php?id=GB/NERC/BAS/PDC/00235. Accessed on: 2023-4-01.	Lichen* OR Fung* AND Antarctic*
Fungi	Others	Bridge P, Spooner BM, Roberts P (2010) List of non-lichenized fungi from the Antarctic region. https://data.bas.ac.uk/full-record.php?id=GB/NERC/BAS/PDC/00235. Accessed on: 2023-4-01.	Yeast* AND Antarctic*
SAR/Protist	Heterokonta	Verleyen E, Van de Vijver B, Tytgat B, Pinseel E, Hodgson D, Kopalová K, Chown S, Van Ranst E, Imura S, Kudoh S, Van Nieuwenhuyze W, Sabbe K, Vyverman W, (2021) Diatoms define a novel freshwater biogeography of the Antarctic. Ecography 44 (4): 548‑560. https://doi.org/10.1111/ecog.05374	Heterokont* OR Stramenophyl* OR Diatom* AND Antarctic*
SAR/Protist	Ciliata		Protist* OR Protozoa* OR Cilliata OR Flagellata AND Antarctic*
SAR/Protist	Flagellata		Protist* OR Protozoa* OR Cilliata OR Flagellata AND Antarctic*
SAR/Protist	Others	Thompson A, Powell G, Adams B (2019) Provisional checklist of terrestrial heterotrophic protists from Antarctica. Antarctic Science 31 (6): 287‑303. https://doi.org/10.1017/ s0954102019000361	Protist* OR Protozoa* OR Ciliata OR Flagellata AND Antarctic*
Amoebozoa	Amoeba		Amoeba AND Antarctic*
Prokaryotes	Bacteria	Own catalogue	Bacteria* AND Antarctic*
Prokaryotes	Archaea	Own catalogue	Archaea* AND Antarctic*
Virus	Viral lineages	Own catalogue	Virus* AND Antarctic*
